# Supplementary material for: Cardiac Autonomic Dysfunction Is Associated with Severity of REM Sleep without Atonia in Isolated REM Sleep Behavior Disorder
Source: J Clin Med. 2021 Nov 19;10(22):5414. doi: 10.3390/jcm10225414 (PMC8621819; doi:10.3390/jcm10225414)
Supplement: Supplementary file 1 [file jcm-10-05414-s001.zip]

Archive with 1 entries (1 files):
- jcm-1462263-supplementary.pdf
